# Supplementary material for: Comprehensive Identification of Deleterious TP53 Missense VUS Variants Based on Their Impact on TP53 Structural Stability
Source: Int J Mol Sci. 2021 Oct 20;22(21):11345. doi: 10.3390/ijms222111345 (PMC8583684; doi:10.3390/ijms222111345)
Supplement: Supplementary file 1 [file ijms-22-11345-s001.zip]

Archive with 13 entries (10 files):
- Supplementary_table/
- Supplementary_table/Supplementary table 1.xlsx
- __MACOSX/
- __MACOSX/Supplementary_table/
- __MACOSX/Supplementary_table/._Supplementary table 1.xlsx
- Supplementary_table/Supplementary table 2.xlsx
- __MACOSX/Supplementary_table/._Supplementary table 2.xlsx
- Supplementary_table/Supplementary table 3.xlsx
- __MACOSX/Supplementary_table/._Supplementary table 3.xlsx
- Supplementary_table/Supplementary table 4.xlsx
- __MACOSX/Supplementary_table/._Supplementary table 4.xlsx
- Supplementary_table/Supplementary table 5.xlsx
- __MACOSX/Supplementary_table/._Supplementary table 5.xlsx
