# Supplementary material for: Comprehensive Identification of Deleterious TP53 Missense VUS Variants Based on Their Impact on TP53 Structural Stability
Source: Int J Mol Sci. 2021 Oct 20;22(21):11345. doi: 10.3390/ijms222111345 (PMC8583684; doi:10.3390/ijms222111345)
Supplement: Supplementary file 1 [file ijms-22-11345-s001.zip › Supplementary_table/Supplementary table 1.xlsx]

## Sheet: Sheet1
Supplementary Table 1. TP53 variants used in the study (ClinVar)
Genome position (hg19)	Base change	Amino acid change	Location	IARC
Benign/Likely Benign
Chr17:7579368	c.319T>C	p.Y107H		+
Chr17:7676046	c.322G>A	p.G108S		+
Chr17:7676040	c.329G>A	p.R110H	S1	+
Chr17:7676024	c.344A>G	p.H115R	L1	-
Chr17:7676004	c.364G>A	p.V122M	L1	-
Chr17:7675998	c.370T>A	p.C124S	S2/L1	-
Chr17:7675227	c.385G>A	p.A129T		-
Chr17:7675143	c.385G>T	p.A129S		-
Chr17:7675142	c.469G>A	p.V157I	S4	+
Chr17:7675119	c.493C>A	p.Q165K	L2	-
Chr17:7675102	c.509C>T	p.T170M	L2	+
Chr17:7675058	c.554G>A	p.S185N	L2	+
Chr17:7674954	c.576G>T	p.Q192H	L2	-
Chr17:7674926	c.604C>G	p.R202G		-
Chr17:7674259	c.704A>G	p.N235S	S8	+
Chr17:7673751	c.788A>G	p.N263S		-
Chr17:7673755	c.865C>T	p.L289F		-
Chr17:7673754	c.866T>C	p.L289P		+
Chr17:7673751	c.869G>A	p.R290H		+
Chr17:7673743	c.877G>T	p.G293W		+
Chr17:7673734	c.886C>T	p.H296Y		-
Chr17:7673728	c.892G>A	p.E298K		+
Chr17:7673712	c.907A>G	p.S303G		-
Chr17:7673593	c.935C>G	p.T312S		+
Pathogenic
Chr17:7676039	c.329G>C	p.R110P	S1	+
Chr17:7676039	c.329G>T	p.R110L	S1	+
Chr17:7675994	c.374C>A	p.T125K	S2	+
Chr17:7675994	c.374C>G	p.T125R	S2	+
Chr17:7675222	c.389T>C	p.L130P	S2	+
Chr17:7675220	c.391A>T	p.N131Y	S2	-
Chr17:7675213	c.398T>C	p.M133T	S2	+
Chr17:7675209	c.402T>A	p.F134L		-
Chr17:7675189	c.422G>A	p.C141Y	S3	+
Chr17:7675160	c.451C>T	p.P151S		+
Chr17:7675156	c.455C>T	p.P152L		+
Chr17:7675139	c.472C>G	p.R158G	S4	+
Chr17:7675138	c.473G>A	p.R158H	S4	+
Chr17:7675138	c.473G>T	p.R158L	S4	+
Chr17:7675123	c.488A>G	p.Y163C	L2	+
Chr17:7675094	c.517G>A	p.V173M	L2	+
Chr17:7675094	c.517G>T	p.V173L	L2	-
Chr17:7675093	c.518T>C	p.V173A	L2	+
Chr17:7675088	c.523C>G	p.R175G	L2	+
Chr17:7675087	c.524G>A	p.R175H	L2	+
Chr17:7675084	c.527G>A	p.C176Y	L2	+
Chr17:7675076	c.535C>T	p.H179Y	H1/L2	+
Chr17:7675074	c.537T>A	p.H179Q	H1/L2	+
Chr17:7675069	c.542G>A	p.R181H	L2	+
Chr17:7675069	c.542G>C	p.R181P	L2	+
Chr17:7674952	c.578A>C	p.H193P	L2	+
Chr17:7674946	c.584T>C	p.I195T	S5/L2	+
Chr17:7674892	c.638G>A	p.R213Q		+
Chr17:7674892	c.638G>C	p.R213P		+
Chr17:7674886	c.644G>T	p.S215I	S7	-
Chr17:7674878	c.652G>A	p.V218M	S7	+
Chr17:7674871	c.659A>C	p.Y220S		+
Chr17:7674871	c.659A>G	p.Y220C		+
Chr17:7674262	c.700T>C	p.Y234H	S8	+
Chr17:7674250	c.712T>C	p.C238R	L3	-
Chr17:7674249	c.713G>A	p.C238Y	L3	+
Chr17:7674249	c.713G>C	p.C238S	L3	+
Chr17:7674249	c.713G>T	p.C238F	L3	-
Chr17:7674248	c.714T>G	p.C238W	L3	-
Chr17:7674240	c.722C>A	p.S241Y	L3	+
Chr17:7674238	c.724T>C	p.C242R	L3	+
Chr17:7674237	c.725G>A	p.C242Y	L3	+
Chr17:7674232	c.730G>A	p.G244S	L3	+
Chr17:7674231	c.731G>A	p.G244D	L3	+
Chr17:7674229	c.733G>A	p.G245S	L3	+
Chr17:7674229	c.733G>T	p.G245C	L3	+
Chr17:7674228	c.734G>A	p.G245D	L3	+
Chr17:7674228	c.734G>T	p.G245V	L3	+
Chr17:7674226	c.736A>G	p.M246V	L3	+
Chr17:7674225	c.737T>G	p.M246R	L3	-
Chr17:7674220	c.742C>T	p.R248W	L3	+
Chr17:7674219	c.743G>A	p.R248Q	L3	+
Chr17:7674219	c.743G>C	p.R248P	L3	-
Chr17:7674219	c.743G>T	p.R248L	L3	+
Chr17:7674211	c.751A>C	p.I251L	S9/L3	+
Chr17:7674201	c.761T>A	p.I254N	S9/L3	+
Chr17:7674190	c.772G>A	p.E258K		+
Chr17:7673825	c.794T>C	p.L265P	S10	+
Chr17:7673820	c.799C>T	p.R267W	S10	+
Chr17:7673810	c.809T>C	p.F270S	S10	-
Chr17:7673802	c.817C>A	p.R273S	S10	+
Chr17:7673802	c.817C>G	p.R273G	S10	+
Chr17:7673802	c.817C>T	p.R273C	S10	+
Chr17:7673801	c.818G>A	p.R273H	S10	+
Chr17:7673801	c.818G>C	p.R273P	S10	-
Chr17:7673801	c.818G>T	p.R273L	S10	+
Chr17:7673795	c.824G>A	p.C275Y		+
Chr17:7673792	c.827C>G	p.A276G		-
Chr17:7673783	c.836G>A	p.G279E	H2	-
Chr17:7673778	c.841G>A	p.D281N	H2	+
Chr17:7673778	c.841G>T	p.D281Y	H2	+
Chr17:7673777	c.842A>G	p.D281G	H2	+
Chr17:7673777	c.842A>T	p.D281V	H2	+
Chr17:7673775	c.844C>G	p.R282G	H2	+
Chr17:7673775	c.844C>T	p.R282W	H2	+
Chr17:7673774	c.845G>C	p.R282P	H2	+
Chr17:7673766	c.853G>A	p.E285K	H2	+
Chr17:7673765	c.854A>T	p.E285V	H2	+
Chr17:7673763	c.856G>A	p.E286K	H2	+
Chr17:7673744	c.875A>T	p.K292I		+
Missense VUS
Chr17:7676080	c.289G>C	p.V97L		-
Chr17:7676079	c.289G>T	p.V97F		-
Chr17:7676078	c.290T>A	p.V97D		-
Chr17:7676076	c.292C>T	p.P98S		-
Chr17:7676075	c.293C>T	p.P98L		-
Chr17:7676072	c.296C>T	p.S99F		-
Chr17:7676072	c.296C>G	p.S99C		-
Chr17:7676067	c.301A>C	p.K101Q		-
Chr17:7676065	c.303A>T	p.K101N		-
Chr17:7676064	c.304A>T	p.T102S		-
Chr17:7676063	c.305C>T	p.T102I		-
Chr17:7676061	c.307T>C	p.Y103H		-
Chr17:7676057	c.311A>T	p.Q104L		-
Chr17:7676051	c.317G>T	p.S106I		-
Chr17:7676050	c.318C>G	p.S106R		+
Chr17:7676049	c.319T>G	p.Y107D		-
Chr17:7676049	c.319T>A	p.Y107N		-
Chr17:7676048	c.320A>G	p.Y107C		-
Chr17:7676048	c.320A>C	p.Y107S		-
Chr17:7676046	c.322G>C	p.G108R		-
Chr17:7676042	c.326T>C	p.F109S		+
Chr17:7676040	c.328C>G	p.R110G	S1	-
Chr17:7676040	c.328C>T	p.R110C	S1	-
Chr17:7676040	c.328C>A	p.R110S	S1	-
Chr17:7676037	c.331C>A	p.L111M	S1	-
Chr17:7676036	c.332T>A	p.L111Q	S1	-
Chr17:7676034	c.334G>A	p.G112S	S1/L1	-
Chr17:7676031	c.337T>G	p.F113V	L1	-
Chr17:7676030	c.338T>C	p.F113S	L1	-
Chr17:7676027	c.341T>C	p.L114S	L1	-
Chr17:7676022	c.346T>G	p.S116A	L1	-
Chr17:7676019	c.349G>A	p.G117R	L1	-
Chr17:7676018	c.350G>T	p.G117V	L1	-
Chr17:7676015	c.353C>T	p.T118I	L1	+
Chr17:7676013	c.355G>C	p.A119P	L1	-
Chr17:7676012	c.356C>G	p.A119G	L1	+
Chr17:7676010	c.358A>C	p.K120Q	L1	-
Chr17:7676009	c.359A>T	p.K120M	L1	-
Chr17:7676007	c.361T>C	p.S121P	L1	-
Chr17:7676000	c.368C>T	p.T123I	L1	-
Chr17:7675998	c.370T>G	p.C124G	S2	-
Chr17:7675995	c.373A>C	p.T125P	S2	+
Chr17:7675235	c.376T>A	p.Y126N	S2	-
Chr17:7675234	c.377A>G	p.Y126C	S2	+
Chr17:7675232	c.379T>C	p.S127P	S2	+
Chr17:7675232	c.379T>A	p.S127T	S2	+
Chr17:7675231	c.380C>G	p.S127C	S2	-
Chr17:7675229	c.382C>A	p.P128T	S2	-
Chr17:7675228	c.383C>T	p.P128L	S2	-
Chr17:7675225	c.386C>G	p.A129G	S2	-
Chr17:7675223	c.388C>G	p.L130V	S2	-
Chr17:7675223	c.388C>T	p.L130F	S2	+
Chr17:7675222	c.389T>A	p.L130H	S2	+
Chr17:7675218	c.393C>A	p.N131K	S2	-
Chr17:7675217	c.394A>C	p.K132Q	S2	+
Chr17:7675216	c.395A>T	p.K132M	S2	-
Chr17:7675216	c.395A>G	p.K132R	S2	+
Chr17:7675215	c.396G>T	p.K132N	S2	-
Chr17:7675214	c.397A>G	p.M133V	S2	-
Chr17:7675212	c.399G>A	p.M133I	S2	-
Chr17:7675211	c.400T>A	p.F134I	S2	-
Chr17:7675211	c.400T>C	p.F134L	S2	+
Chr17:7675208	c.403T>A	p.C135S	S2	-
Chr17:7675206	c.405C>G	p.C135W	S2	-
Chr17:7675205	c.406C>G	p.Q136E		-
Chr17:7675204	c.407A>C	p.Q136P		-
Chr17:7675203	c.408A>T	p.Q136H		-
Chr17:7675198	c.413C>A	p.A138D		-
Chr17:7675198	c.413C>T	p.A138V		+
Chr17:7675196	c.415A>G	p.K139E		-
Chr17:7675195	c.417G>T	p.K139N		-
Chr17:7675193	c.418A>G	p.T140A		-
Chr17:7675192	c.419C>A	p.T140N		-
Chr17:7675189	c.422G>T	p.C141F	S3	-
Chr17:7675187	c.424C>T	p.P142S	S3	-
Chr17:7675186	c.425C>T	p.P142L	S3	-
Chr17:7675184	c.427G>T	p.V143L	S3	-
Chr17:7675183	c.428T>G	p.V143G	S3	-
Chr17:7675180	c.431A>C	p.Q144P	S3	-
Chr17: 7675181	c.431A>T	p.Q144L	S3	+
Chr17:7675177	c.434T>C	p.L145P	S3	-
Chr17:7675175	c.436T>G	p.W146G	S3	-
Chr17:7675173	c.438G>T	p.W146C	S3	-
Chr17:7675172	c.439G>A	p.V147I		+
Chr17:7675171	c.440T>C	p.V147A		-
Chr17:7675169	c.442G>A	p.D148N		-
Chr17:7675169	c.442G>T	p.D148Y		-
Chr17:7675168	c.443A>C	p.D148A		-
Chr17:7675165	c.446C>T	p.S149F		-
Chr17:7675160	c.451C>G	p.P151A		+
Chr17:7675159	c.452C>G	p.P151R		-
Chr17:7675159	c.452C>A	p.P151H		-
Chr17:7675157	c.454C>T	p.P152S		-
Chr17:7675154	c.457C>T	p.P153S		-
Chr17:7675153	c.458C>T	p.P153L		-
Chr17:7675151	c.460G>C	p.G154R		-
Chr17:7675151	c.460G>A	p.G154S		-
Chr17:7675150	c.461G>A	p.G154D		-
Chr17:7675150	c.461G>T	p.G154V		+
Chr17:7675148	c.463A>G	p.T155A		-
Chr17:7675144	c.467G>C	p.R156P	S4	+
Chr17:7675141	c.470T>G	p.V157G	S4	+
Chr17:7675136	c.475G>C	p.A159P	S4	-
Chr17:7675135	c.476C>T	p.A159V	S4	-
Chr17:7675131	c.480G>A	p.M160I	S4	-
Chr17:7675127	c.484A>T	p.I162F	S4	+
Chr17:7675126	c.485T>G	p.I162S	S4	-
Chr17:7675124	c.487T>C	p.Y163H	S4/L2	-
Chr17:7675124	c.487T>A	p.Y163N	S4/L2	-
Chr17:7675121	c.490A>G	p.K164E	L2	-
Chr17:7675119	c.492G>C	p.K164N	L2	-
Chr17:7675114	c.497C>T	p.S166L	L2	-
Chr17:7675111	c.500A>G	p.Q167R	L2	-
Chr17:7675111	c.500A>C	p.Q167P	L2	-
Chr17:7675106	c.505A>G	p.M169V	L2	-
Chr17:7675105	c.506T>G	p.M169R	L2	-
Chr17:7675104	c.507G>T	p.M169I	L2	-
Chr17:7675103	c.508A>G	p.T170A	L2	-
Chr17:7675102	c.509C>G	p.T170R	L2	-
Chr17:7675100	c.511G>A	p.E171K	L2	-
Chr17:7675097	c.514G>A	p.V172I	L2	+
Chr17:7675096	c.515T>A	p.V172D	L2	-
Chr17:7675096	c.515T>C	p.V172A	L2	-
Chr17:7675096	c.515T>G	p.V172G	L2	-
Chr17:7675093	c.518T>G	p.V173G	L2	+
Chr17:7675091	c.520A>T	p.R174W	L2	-
Chr17:7675091	c.520A>G	p.R174G	L2	+
Chr17:7675090	c.521G>A	p.R174K	L2	-
Chr17:7675085	c.526T>A	p.C176S	L2	-
Chr17:7675085	c.526T>G	p.C176G	L2	+
Chr17:7675083	c.528C>G	p.C176W	L2	-
Chr17:7675082	c.529C>T	p.P177S	L2	-
Chr17:7675082	c.529C>A	p.P177T	L2	-
Chr17:7675081	c.530C>A	p.P177H	L2	-
Chr17:7675079	c.532C>A	p.H178N	L2	-
Chr17:7675077	c.534C>G	p.H178Q	L2	+
Chr17:7675075	c.536A>T	p.H179L	H1/L2	-
Chr17:7675070	c.541C>A	p.R181S	H1/L2	+
Chr17:7675069	c.542G>T	p.R181L	H1/L2	+
Chr17:7675065	c.546C>G	p.C182W	L2	-
Chr17:7675063	c.548C>T	p.S183L	L2	-
Chr17:7675060	c.551A>G	p.D184G	L2	-
Chr17:7675055	c.556G>A	p.D186N	L2	-
Chr17:7675052	c.559G>A	p.G187S	L2	-
Chr17:7674970	c.560G>A	p.G187D	L2	-
Chr17:7674968	c.562C>G	p.L188V	L2	-
Chr17:7674965	c.565G>T	p.A189S	L2	-
Chr17:7674962	c.568C>T	p.P190S	L2	-
Chr17:7674962	c.568C>A	p.P190T	L2	-
Chr17:7674961	c.569C>T	p.P190L	L2	+
Chr17:7674961	c.569C>G	p.P190R	L2	+
Chr17:7674958	c.572C>A	p.P191H	L2	-
Chr17:7674958	c.572C>G	p.P191R	L2	-
Chr17:7674955	c.575A>G	p.Q192R	L2	-
Chr17:7674949	c.581T>C	p.L194P	L2	-
Chr17:7674949	c.581T>A	p.L194H	L2	-
Chr17:7674949	c.581T>G	p.L194R	L2	-
Chr17:7674946	c.584T>G	p.I195S	S5/L2	-
Chr17:7674946	c.584T>A	p.I195N	S5/L2	+
Chr17:7674945	c.585C>G	p.I195M	S5/L2	-
Chr17:7674944	c.586C>G	p.R196G	S5	-
Chr17:7674943	c.587G>T	p.R196L	S5	-
Chr17:7674943	c.587G>A	p.R196Q	S5	+
Chr17:7674941	c.589G>C	p.V197L	S5	-
Chr17:7674941	c.589G>A	p.V197M	S5	+
Chr17:7674940	c.590T>G	p.V197G	S5	-
Chr17:7674940	c.590T>A	p.V197E	S5	+
Chr17:7674934	c.596G>A	p.G199E		-
Chr17:7674931	c.599A>G	p.N200S		-
Chr17:7674925	c.605G>C	p.R202P		-
Chr17:7674925	c.605G>T	p.R202L		-
Chr17:7674923	c.607G>C	p.V203L		-
Chr17:7674923	c.607G>A	p.V203M		-
Chr17:7674922	c.608T>A	p.V203E		-
Chr17:7674919	c.611A>G	p.E204G	S6	-
Chr17:7674917	c.613T>A	p.Y205N	S6	-
Chr17:7674917	c.613T>G	p.Y205D	S6	+
Chr17:7674911	c.619G>C	p.D207H	S6	-
Chr17:7674908	c.623A>G	p.D208G		-
Chr17:7674908	c.622G>C	p.D208H		-
Chr17:7674905	c.625A>G	p.R209G		-
Chr17:7674904	c.626G>A	p.R209K		-
Chr17:7674902	c.628A>T	p.N210Y		+
Chr17:7674899	c.631A>C	p.T211P		-
Chr17:7674899	c.631A>G	p.T211A		-
Chr17:7674896	c.634T>A	p.F212I		-
Chr17:7674890	c.640C>A	p.H214N	S7	-
Chr17:7674889	c.641A>C	p.H214P	S7	-
Chr17:7674886	c.644G>C	p.S215T	S7	-
Chr17:7674885	c.645T>G	p.S215R	S7	+
Chr17:7674884	c.646G>C	p.V216L	S7	-
Chr17:7674883	c.647T>G	p.V216G	S7	-
Chr17:7674881	c.649G>A	p.V217M	S7	-
Chr17:7674877	c.653T>G	p.V218G	S7	-
Chr17:7674874	c.656C>G	p.P219R	S7	-
Chr17:7674874	c.656C>T	p.P219L	S7	-
Chr17:7674872	c.658T>C	p.Y220H		-
Chr17:7674869	c.661G>A	p.E221K		-
Chr17:7674868	c.662A>C	p.E221A		-
Chr17:7674862	c.668C>T	p.P223L		-
Chr17:7674860	c.670G>A	p.E224K		-
Chr17:7674859	c.671A>G	p.E224G		-
Chr17:7674859	c.671A>C	p.E224A		-
Chr17:7674289	c.673G>A	p.V225I		-
Chr17:7674288	c.674T>A	p.V225D		-
Chr17:7674286	c.676G>A	p.G226S		-
Chr17:7674285	c.677G>C	p.G226A		-
Chr17:7674285	c.677G>T	p.G226V		-
Chr17:7674278	c.684C>A	p.D228E		-
Chr17:7674277	c.685T>C	p.C229R		+
Chr17:7674276	c.686G>C	p.C229S		-
Chr17:7674276	c.686G>A	p.C229Y		-
Chr17:7674274	c.688A>G	p.T230A	S8	-
Chr17:7674271	c.691A>G	p.T231A	S8	-
Chr17:7674270	c.692C>G	p.T231S	S8	-
Chr17:7674270	c.692C>T	p.T231I	S8	-
Chr17:7674268	c.694A>C	p.I232L	S8	-
Chr17:7674267	c.695T>A	p.I232N	S8	-
Chr17:7674264	c.698A>G	p.H233R	S8	-
Chr17:7674259	c.703A>T	p.N235Y	S8	-
Chr17:7674257	c.706T>G	p.Y236D	S8/L3	-
Chr17:7674255	c.707A>C	p.Y236S	S8/L3	-
Chr17:7674255	c.707A>G	p.Y236C	S8/L3	+
Chr17:7674253	c.709A>G	p.M237V	L3	+
Chr17:7674252	c.710T>C	p.M237T	L3	-
Chr17:7674252	c.710T>G	p.M237R	L3	-
Chr17:7674246	c.716A>C	p.N239T	L3	-
Chr17:7674242	c.720T>G	p.S240R	L3	-
Chr17:7674241	c.721T>G	p.S241A	L3	-
Chr17:7674241	c.721T>C	p.S241P	L3	-
Chr17:7674241	c.721T>A	p.S241T	L3	+
Chr17:7674238	c.724T>G	p.C242G	L3	-
Chr17:7674237	c.725G>C	p.C242S	L3	-
Chr17:7674237	c.725G>T	p.C242F	L3	+
Chr17:7674235	c.727A>G	p.M243V	L3	-
Chr17:7674235	c.727A>C	p.M243L	L3	-
Chr17:7674233	c.729G>A	p.M243I	L3	-
Chr17:7674232	C.731G>C	p.G244A	L3	-
Chr17:7674232	c.730G>T	p.G244C	L3	-
Chr17:7674226	c.736A>T	p.M246L	L3	+
Chr17:7674224	c.738G>T	p.M246I	L3	-
Chr17:7674222	c.740A>G	p.N247S	L3	-
Chr17:7674222	c.740A>T	p.N247I	L3	-
Chr17:7674217	c.745A>G	p.R249G	L3	-
Chr17:7674217	c.745A>T	p.R249W	L3	-
Chr17:7674216	c.746G>T	p.R249M	L3	-
Chr17:7674216	c.746G>A	p.R249K	L3	+
Chr17:7674215	c.747G>C	p.R249S	L3	-
Chr17:7674210	c.752T>A	p.I251N	S9	-
Chr17:7674210	c.752T>C	p.I251T	S9	+
Chr17:7674209	c.753C>G	p.I251M	S9	+
Chr17:7674207	c.755T>C	p.L252P	S9	-
Chr17:7674205	c.757A>G	p.T253A	S9	-
Chr17:7674204	c.758C>T	p.T253I	S9	-
Chr17:7674204	c.758C>A	p.T253N	S9	-
Chr17:7674202	c.760A>G	p.I254V	S9	+
Chr17:7674201	c.761T>G	p.I254S	S9	-
Chr17:7674198	c.764T>C	p.I255T	S9	-
Chr17:7674198	c.764T>G	p.I255S	S9	-
Chr17:7674198	c.764T>A	p.I255N	S9	-
Chr17:7674196	c.766A>C	p.T256P	S9	+
Chr17:7674195	c.767C>T	p.T256I	S9	+
Chr17:7674193	c.769C>G	p.L257V	S9	-
Chr17:7674192	c.770T>C	p.L257P	S9	-
Chr17:7674192	c.770T>A	p.L257Q	S9	+
Chr17:7674189	c.773A>G	p.E258G	S9	-
Chr17:7674189	c.773A>C	p.E258A	S9	+
Chr17:7674186	c.776A>T	p.D259V		-
Chr17:7674186	c.776A>G	p.D259G		-
Chr17:7674183	c.779C>A	p.S260Y		-
Chr17:7674180	c.782G>C	p.S261T		-
Chr17:7673835	c.784G>A	p.G262S		+
Chr17:7673834	c.785G>T	p.G262V		-
Chr17:7673832	c.787A>C	p.N263H		-
Chr17:7673830	c.789T>A	p.N263K		-
Chr17:7673829	c.790C>A	p.L264I	S10	-
Chr17:7673828	c.791T>C	p.L264P	S10	-
Chr17:7673826	c.794T>A	p.L265Q	S10	-
Chr17:7673822	c.797G>T	p.G266V	S10	-
Chr17:7673819	c.800G>T	p.R267L	S10	-
Chr17:7673819	c.800G>A	p.R267Q	S10	+
Chr17:7673817	c.802A>T	p.N268Y	S10	-
Chr17:7673814	c.805A>C	p.S269R	S10	-
Chr17:7673811	c.808T>G	p.F270V	S10	-
Chr17:7673808	c.811G>A	p.E271K	S10	-
Chr17:7673806	c.813G>T	p.E271D	S10	-
Chr17:7673805	c.814G>C	p.V272L	S10	-
Chr17:7673805	c.814G>A	p.V272M	S10	+
Chr17:7673804	c.815T>A	p.V272E	S10	-
Chr17:7673804	c.815T>G	p.V272G	S10	-
Chr17:7673804	c.815T>C	p.V272A	S10	+
Chr17:7673799	c.820G>C	p.V274L	S10	-
Chr17:7673798	c.821T>A	p.V274D	S10	-
Chr17:7673798	c.821T>C	p.V274A	S10	+
Chr17:7673796	c.823T>A	p.C275S		-
Chr17:7673793	c.826G>A	p.A276T		-
Chr17:7673789	c.830G>C	p.C277S		-
Chr17:7673789	c.830G>T	p.C277F		-
Chr17:7673786	c.833C>A	p.P278H	H2	-
Chr17:7673786	c.833C>G	p.P278R	H2	-
Chr17:7673784	c.835G>A	p.G279R	H2	+
Chr17:7673780	c.839G>T	p.R280I	H2	-
Chr17:7673780	c.839G>C	p.R280T	H2	+
Chr17:7673776	c.843C>A	p.D281E	H2	+
Chr17:7673774	c.845G>T	p.R282L	H2	-
Chr17:7673772	c.847C>G	p.R283G	H2	-
Chr17:7673772	c.847C>T	p.R283C	H2	+
Chr17:7673771	c.848G>C	p.R283P	H2	-
Chr17:7673769	c.850A>G	p.T284A	H2	-
Chr17:7673769	c.850A>T	p.T284S	H2	+
Chr17:7673768	c.851C>T	p.T284I	H2	-
Chr17:7673766	c.853G>C	p.E285Q	H2	+
Chr17:7673763	c.856G>C	p.E286Q	H2	-
Chr17:7673762	c.857A>G	p.E286G	H2	-
Chr17:7673760	c.859G>A	p.E287K		+
Chr17:7673758	c.861G>T	p.E287D		-
Chr17:7673754	c.865C>G	p.L289V		-
Chr17:7673751	c.868C>G	p.R290G		-
Chr17:7673750	c.869G>C	p.R290P		-
Chr17:7673748	c.871A>G	p.K291E		-
Chr17:7673746	c.873G>C	p.K291N		-
Chr17:7673744	c.875A>G	p.K292R		+
Chr17:7673742	c.877G>A	p.G293R		-
Chr17:7673736	c.883C>T	p.P295S		-
Chr17:7673729	c.890A>G	p.H297R		-
Chr17:7673728	c.891C>G	p.H297Q		-
Chr17:7673717	c.902C>T	p.P301L		-
Chr17:7673715	c.904G>C	p.G302R		-
Chr17:7673714	c.905G>A	p.G302E		-
Chr17:7673711	c.908G>A	p.S303N		-
Chr17:7673709	c.910A>G	p.T304A		+
Chr17:7673703	c.917G>A	p.R306Q		+
Chr17:7673607	c.920C>T	p.A307V		-
Chr17:7673607	c.920C>G	p.A307G		-
Chr17:7673602	c.925C>T	p.P309S		+
Chr17:7673599	c.928A>G	p.N310D		-
Chr17:7673597	c.931A>C	p.N311H		-
Chr17:7673597	c.930C>G	p.N310K		-
Chr17:7673595	c.932A>G	p.N311S		-
Chr17:7673595	c.932A>C	p.N311T		-
