# Supplementary material for: Comprehensive Identification of Deleterious TP53 Missense VUS Variants Based on Their Impact on TP53 Structural Stability
Source: Int J Mol Sci. 2021 Oct 20;22(21):11345. doi: 10.3390/ijms222111345 (PMC8583684; doi:10.3390/ijms222111345)
Supplement: Supplementary file 1 [file ijms-22-11345-s001.zip › Supplementary_table/Supplementary table 2.xlsx]

## Sheet: Sheet1
Supplementary table 2. List of deleterious variants classified from TP53 pathogenic variants
Genome position	Change		Location	Deviation	Deviation from trained data	Classification
(hg19)	Nucleotide	Amino Acid			(%)
Chr17:7673802	c.817C>T	p.R273C	S10	3.90418	49.6094	Deleterious
Chr17:7674871	c.659A>G	p.Y220C		3.85785	47.3633	Deleterious
Chr17:7675087	c.524G>A	p.R175H	L2	3.82003	45.6055	Deleterious
Chr17:7674229	c.733G>A	p.G245S	L3	3.79838	44.6289	Deleterious
Chr17:7673802	c.817C>G	p.R273G	S10	3.71157	40.918	Deleterious
Chr17:7673775	c.844C>T	p.R282W	H2	3.69715	40.332	Deleterious
Chr17:7674219	c.743G>A	p.R248Q	L3	3.67263	39.3555	Deleterious
Chr17:7674262	c.700T>C	p.Y234H	S8	3.63985	38.0859	Deleterious
Chr17:7674249	c.713G>C	p.C238S	L3	3.63212	37.793	Deleterious
Chr17:7675123	c.488A>G	p.Y163C	L2	3.57906	35.8398	Deleterious
Chr17:7674232	c.730G>A	p.G244S	L3	3.53163	34.1797	Deleterious
Chr17:7674190	c.772G>A	p.E258K		3.51724	33.6914	Deleterious
Chr17:7675138	c.473G>T	p.R158L	S4	3.51434	33.5938	Deleterious
Chr17:7673778	c.841G>A	p.D281N	H2	3.50558	33.3008	Deleterious
Chr17:7673765	c.854A>T	p.E285V	H2	3.4997	33.1055	Deleterious
Chr17:7674228	c.734G>A	p.G245D	L3	3.49674	33.0078	Deleterious
Chr17:7674946	c.584T>C	p.I195T	S5/L2	3.44514	31.3477	Deleterious
Chr17:7675994	c.374C>A	p.T125K	S2	3.44202	31.25	Deleterious
Chr17:7673777	c.842A>G	p.D281G	H2	3.41027	30.2734	Deleterious
Chr17:7675088	c.523C>G	p.R175G	L2	3.39073	29.6875	Deleterious
Chr17:7674871	c.659A>C	p.Y220S		3.38081	29.3945	Deleterious
Chr17:7674201	c.761T>A	p.I254N	S9/L3	3.37414	29.1992	Deleterious
Chr17:7673802	c.817C>A	p.R273S	S10	3.37079	29.1016	Deleterious
Chr17:7673778	c.841G>T	p.D281Y	H2	3.36743	29.0039	Deleterious
Chr17:7674952	c.578A>C	p.H193P	L2	3.35045	28.5156	Deleterious
Chr17:7674219	c.743G>T	p.R248L	L3	3.34358	28.3203	Deleterious
Chr17:7674892	c.638G>A	p.R213Q		3.34013	28.2227	Deleterious
Chr17:7674211	c.751A>C	p.I251L	S9/L3	3.32619	27.832	Deleterious
Chr17:7675084	c.527G>A	p.C176Y	L2	3.32267	27.7344	Deleterious
Chr17:7676039	c.329G>C	p.R110P	S1	3.31915	27.6367	Deleterious
Chr17:7674238	c.724T>C	p.C242R	L3	3.31915	27.6367	Deleterious
Chr17:7673801	c.818G>T	p.R273L	S10	3.31205	27.4414	Deleterious
Chr17:7675189	c.422G>A	p.C141Y	S3	3.30132	27.1484	Deleterious
Chr17:7675074	c.537T>A	p.H179Q	H1/L2	3.29047	26.8555	Deleterious
Chr17:7673744	c.875A>T	p.K292I		3.28683	26.7578	Deleterious
Chr17:7673777	c.842A>T	p.D281V	H2	3.28317	26.6602	Deleterious
Chr17:7673775	c.844C>G	p.R282G	H2	3.27582	26.4648	Deleterious
Chr17:7675094	c.517G>A	p.V173M	L2	3.26095	26.0742	Deleterious
Chr17:7674228	c.734G>T	p.G245V	L3	3.24965	25.7812	Deleterious
Chr17:7675994	c.374C>G	p.T125R	S2	3.23822	25.4883	Deleterious
Chr17:7675222	c.389T>C	p.L130P	S2	3.23822	25.4883	Deleterious
Chr17:7674237	c.725G>A	p.C242Y	L3	3.23053	25.293	Deleterious
Chr17:7675076	c.535C>T	p.H179Y	H1/L2	3.19915	24.5117	Deleterious
Chr17:7674220	c.742C>T	p.R248W	L3	3.19516	24.4141	Deleterious
Chr17:7675156	c.455C>T	p.P152L		3.19115	24.3164	Deleterious
Chr17:7673774	c.845G>C	p.R282P	H2	3.18713	24.2188	Deleterious
Chr17:7674240	c.722C>A	p.S241Y	L3	3.17496	23.9258	Deleterious
