# Supplementary material for: Comprehensive Identification of Deleterious TP53 Missense VUS Variants Based on Their Impact on TP53 Structural Stability
Source: Int J Mol Sci. 2021 Oct 20;22(21):11345. doi: 10.3390/ijms222111345 (PMC8583684; doi:10.3390/ijms222111345)
Supplement: Supplementary file 1 [file ijms-22-11345-s001.zip › Supplementary_table/Supplementary table 3.xlsx]

## Sheet: Sheet1
Supplementary table 3. List of deleterious variants identified from TP53 missense VUS
Genome position	Change		Location	Deviation	Deviation from training data	Classification
(hg19)	Nucleotide	Amino Acid			(%)
Chr17:7674215	c.747G>C	p.R249S	L3	3.87826	48.3398	Deleterious
Chr17:7675106	c.505A>G	p.M169V	L2	3.66766	39.1602	Deleterious
Chr17:7676049	c.319T>G	p.Y107D		3.65258	38.5742	Deleterious
Chr17:7674204	c.758C>A	p.T253N	S9	3.62434	37.5	Deleterious
Chr17:7674198	c.764T>G	p.I255S	S9	3.5736	35.6445	Deleterious
Chr17:7673834	c.785G>T	p.G262V		3.56534	35.3516	Deleterious
Chr17:7674874	c.656C>G	p.P219R	S7	3.56258	35.2539	Deleterious
Chr17:7673799	c.820G>C	p.V274L	S10	3.55423	34.9609	Deleterious
Chr17:7673786	c.833C>G	p.P278R	H2	3.54863	34.7656	Deleterious
Chr17:7676019	c.349G>A	p.G117R	L1	3.54017	34.4727	Deleterious
Chr17:7676075	c.293C>T	p.P98L		3.53733	34.375	Deleterious
Chr17:7675153	c.458C>T	p.P153L		3.53163	34.1797	Deleterious
Chr17:7674237	c.725G>T	p.C242F	L3	3.53163	34.1797	Deleterious
Chr17:7676072	c.296C>T	p.S99F		3.5259	33.9844	Deleterious
Chr17:7675995	c.373A>C	p.T125P	S2	3.52302	33.8867	Deleterious
Chr17:7674189	c.773A>G	p.E258G	S9	3.51143	33.4961	Deleterious
Chr17:7675184	c.427G>T	p.V143L	S3	3.50558	33.3008	Deleterious
Chr17:7674889	c.641A>C	p.H214P	S7	3.50558	33.3008	Deleterious
Chr17:7676022	c.346T>G	p.S116A	L1	3.49081	32.8125	Deleterious
Chr17:7675206	c.405C>G	p.C135W	S2	3.48184	32.5195	Deleterious
Chr17:7675151	c.460G>C	p.G154R		3.47582	32.3242	Deleterious
Chr17:7674210	c.752T>C	p.I251T	S9	3.47582	32.3242	Deleterious
Chr17:7673793	c.826G>A	p.A276T		3.47582	32.3242	Deleterious
Chr17:7675222	c.389T>A	p.L130H	S2	3.47279	32.2266	Deleterious
Chr17:7675208	c.403T>A	p.C135S	S2	3.47279	32.2266	Deleterious
Chr17:7676010	c.358A>C	p.K120Q	L1	3.46976	32.1289	Deleterious
Chr17:7675203	c.408A>T	p.Q136H		3.46976	32.1289	Deleterious
Chr17:7674238	c.724T>G	p.C242G	L3	3.46671	32.0312	Deleterious
Chr17:7675173	c.438G>T	p.W146C	S3	3.46366	31.9336	Deleterious
Chr17:7674958	c.572C>A	p.P191H	L2	3.45752	31.7383	Deleterious
Chr17:7675205	c.406C>G	p.Q136E		3.45444	31.6406	Deleterious
Chr17:7673769	c.850A>T	p.T284S	H2	3.45444	31.6406	Deleterious
Chr17:7676042	c.326T>C	p.F109S		3.44825	31.4453	Deleterious
Chr17:7674204	c.758C>T	p.T253I	S9	3.44825	31.4453	Deleterious
Chr17:7675082	c.529C>A	p.P177T	L2	3.44514	31.3477	Deleterious
Chr17:7675165	c.446C>T	p.S149F		3.43889	31.1523	Deleterious
Chr17:7674859	c.671A>G	p.E224G		3.43889	31.1523	Deleterious
Chr17:7673607	c.920C>T	p.A307V		3.43889	31.1523	Deleterious
Chr17:7675150	c.461G>A	p.G154D		3.43575	31.0547	Deleterious
Chr17:7675127	c.484A>T	p.I162F	S4	3.43575	31.0547	Deleterious
Chr17:7674222	c.740A>G	p.N247S	L3	3.43575	31.0547	Deleterious
Chr17:7674923	c.607G>A	p.V203M		3.4326	30.957	Deleterious
Chr17:7674943	c.587G>A	p.R196Q	S5	3.42944	30.8594	Deleterious
Chr17:7675060	c.551A>G	p.D184G	L2	3.42627	30.7617	Deleterious
Chr17:7674270	c.692C>G	p.T231S	S8	3.42627	30.7617	Deleterious
Chr17:7674195	c.767C>T	p.T256I	S9	3.42627	30.7617	Deleterious
Chr17:7675186	c.425C>T	p.P142L	S3	3.4199	30.5664	Deleterious
Chr17:7675097	c.514G>A	p.V172I	L2	3.41349	30.3711	Deleterious
Chr17:7674207	c.755T>C	p.L252P	S9	3.4038	30.0781	Deleterious
Chr17:7674946	c.584T>A	p.I195N	S5/L2	3.39401	29.7852	Deleterious
Chr17:7674278	c.684C>A	p.D228E		3.39401	29.7852	Deleterious
Chr17:7673828	c.791T>C	p.L264P	S10	3.39073	29.6875	Deleterious
Chr17:7673826	c.794T>A	p.L265Q	S10	3.39073	29.6875	Deleterious
Chr17:7674253	c.709A>G	p.M237V	L3	3.38743	29.5898	Deleterious
Chr17:7676051	c.317G>T	p.S106I		3.38081	29.3945	Deleterious
Chr17:7675157	c.454C>T	p.P152S		3.38081	29.3945	Deleterious
Chr17:7674217	c.745A>T	p.R249W	L3	3.38081	29.3945	Deleterious
Chr17:7673806	c.813G>T	p.E271D	S10	3.37748	29.2969	Deleterious
Chr17:7674242	c.720T>G	p.S240R	L3	3.37414	29.1992	Deleterious
Chr17:7673804	c.815T>G	p.V272G	S10	3.37079	29.1016	Deleterious
Chr17:7674917	c.613T>A	p.Y205N	S6	3.36743	29.0039	Deleterious
Chr17:7674908	c.622G>C	p.D208H		3.36743	29.0039	Deleterious
Chr17:7673742	c.877G>A	p.G293R		3.36743	29.0039	Deleterious
Chr17:7673597	c.931A>C	p.N311H		3.36743	29.0039	Deleterious
Chr17:7675119	c.492G>C	p.K164N	L2	3.36406	28.9062	Deleterious
Chr17:7675065	c.546C>G	p.C182W	L2	3.36406	28.9062	Deleterious
Chr17:7674931	c.599A>G	p.N200S		3.36406	28.9062	Deleterious
Chr17:7675096	c.515T>G	p.V172G	L2	3.36067	28.8086	Deleterious
Chr17:7675077	c.534C>G	p.H178Q	L2	3.36067	28.8086	Deleterious
Chr17:7676018	c.350G>T	p.G117V	L1	3.35728	28.7109	Deleterious
Chr17:7674881	c.649G>A	p.V217M	S7	3.35045	28.5156	Deleterious
Chr17:7674193	c.769C>G	p.L257V	S9	3.34702	28.418	Deleterious
Chr17:7673804	c.815T>C	p.V272A	S10	3.34358	28.3203	Deleterious
Chr17:7674949	c.581T>A	p.L194H	L2	3.34013	28.2227	Deleterious
Chr17:7674186	c.776A>T	p.D259V		3.33666	28.125	Deleterious
Chr17:7676048	c.320A>G	p.Y107C		3.33318	28.0273	Deleterious
Chr17:7675189	c.422G>T	p.C141F	S3	3.33318	28.0273	Deleterious
Chr17:7674267	c.695T>A	p.I232N	S8	3.33318	28.0273	Deleterious
Chr17:7675177	c.434T>C	p.L145P	S3	3.32969	27.9297	Deleterious
Chr17:7675159	c.452C>A	p.P151H		3.32969	27.9297	Deleterious
Chr17:7674209	c.753C>G	p.I251M	S9	3.32969	27.9297	Deleterious
Chr17:7673819	c.800G>A	p.R267Q	S10	3.32969	27.9297	Deleterious
Chr17:7675063	c.548C>T	p.S183L	L2	3.32267	27.7344	Deleterious
Chr17:7675052	c.559G>A	p.G187S	L2	3.32267	27.7344	Deleterious
Chr17:7676037	c.331C>A	p.L111M	S1	3.31915	27.6367	Deleterious
Chr17:7674257	c.706T>G	p.Y236D	S8/L3	3.31561	27.5391	Deleterious
Chr17:7673714	c.905G>A	p.G302E		3.31561	27.5391	Deleterious
Chr17:7674965	c.565G>T	p.A189S	L2	3.31205	27.4414	Deleterious
Chr17:7674216	c.746G>T	p.R249M	L3	3.31205	27.4414	Deleterious
Chr17:7676048	c.320A>C	p.Y107S		3.30849	27.3438	Deleterious
Chr17:7675225	c.386C>G	p.A129G	S2	3.30849	27.3438	Deleterious
Chr17:7675126	c.485T>G	p.I162S	S4	3.30849	27.3438	Deleterious
Chr17:7675079	c.532C>A	p.H178N	L2	3.30849	27.3438	Deleterious
Chr17:7673808	c.811G>A	p.E271K	S10	3.30849	27.3438	Deleterious
Chr17:7673771	c.848G>C	p.R283P	H2	3.30849	27.3438	Deleterious
Chr17:7675211	c.400T>A	p.F134I	S2	3.30491	27.2461	Deleterious
Chr17:7675160	c.451C>G	p.P151A		3.30491	27.2461	Deleterious
Chr17:7674940	c.590T>G	p.V197G	S5	3.30132	27.1484	Deleterious
Chr17:7674202	c.760A>G	p.I254V	S9	3.30132	27.1484	Deleterious
Chr17:7673602	c.925C>T	p.P309S		3.30132	27.1484	Deleterious
Chr17:7674946	c.584T>G	p.I195S	S5/L2	3.29772	27.0508	Deleterious
Chr17:7673717	c.902C>T	p.P301L		3.29772	27.0508	Deleterious
Chr17:7675215	c.396G>T	p.K132N	S2	3.2941	26.9531	Deleterious
Chr17:7675198	c.413C>T	p.A138V		3.2941	26.9531	Deleterious
Chr17:7674958	c.572C>G	p.P191R	L2	3.2941	26.9531	Deleterious
Chr17:7674908	c.623A>G	p.D208G		3.2941	26.9531	Deleterious
Chr17:7674868	c.662A>C	p.E221A		3.2941	26.9531	Deleterious
Chr17:7674235	c.727A>C	p.M243L	L3	3.2941	26.9531	Deleterious
Chr17:7673766	c.853G>C	p.E285Q	H2	3.2941	26.9531	Deleterious
Chr17:7675055	c.556G>A	p.D186N	L2	3.29047	26.8555	Deleterious
Chr17:7674862	c.668C>T	p.P223L		3.29047	26.8555	Deleterious
Chr17:7675223	c.388C>T	p.L130F	S2	3.28683	26.7578	Deleterious
Chr17:7675216	c.395A>T	p.K132M	S2	3.28317	26.6602	Deleterious
Chr17:7674961	c.569C>G	p.P190R	L2	3.2795	26.5625	Deleterious
Chr17:7675103	c.508A>G	p.T170A	L2	3.27582	26.4648	Deleterious
Chr17:7674885	c.645T>G	p.S215R	S7	3.27582	26.4648	Deleterious
Chr17:7674285	c.677G>C	p.G226A		3.27582	26.4648	Deleterious
Chr17:7676046	c.322G>C	p.G108R		3.27212	26.3672	Deleterious
Chr17:7675218	c.393C>A	p.N131K	S2	3.27212	26.3672	Deleterious
Chr17:7674934	c.596G>A	p.G199E		3.27212	26.3672	Deleterious
Chr17:7674198	c.764T>A	p.I255N	S9	3.27212	26.3672	Deleterious
Chr17:7675096	c.515T>C	p.V172A	L2	3.26841	26.2695	Deleterious
Chr17:7674886	c.644G>C	p.S215T	S7	3.26841	26.2695	Deleterious
Chr17:7675148	c.463A>G	p.T155A		3.25719	25.9766	Deleterious
Chr17:7674962	c.568C>A	p.P190T	L2	3.25719	25.9766	Deleterious
Chr17:7675150	c.461G>T	p.G154V		3.25343	25.8789	Deleterious
Chr17:7675141	c.470T>G	p.V157G	S4	3.25343	25.8789	Deleterious
Chr17:7673769	c.850A>G	p.T284A	H2	3.25343	25.8789	Deleterious
Chr17:7675082	c.529C>T	p.P177S	L2	3.24965	25.7812	Deleterious
Chr17:7674955	c.575A>G	p.Q192R	L2	3.24965	25.7812	Deleterious
Chr17:7674286	c.676G>A	p.G226S		3.24965	25.7812	Deleterious
Chr17:7673805	c.814G>A	p.V272M	S10	3.24965	25.7812	Deleterious
Chr17:7673763	c.856G>C	p.E286Q	H2	3.24965	25.7812	Deleterious
Chr17:7674276	c.686G>A	p.C229Y		3.24204	25.5859	Deleterious
Chr17:7675211	c.400T>C	p.F134L	S2	3.23822	25.4883	Deleterious
Chr17:7675192	c.419C>A	p.T140N		3.23822	25.4883	Deleterious
Chr17:7674877	c.653T>G	p.V218G	S7	3.23822	25.4883	Deleterious
Chr17:7675081	c.530C>A	p.P177H	L2	3.23438	25.3906	Deleterious
Chr17:7674241	c.721T>G	p.S241A	L3	3.23438	25.3906	Deleterious
Chr17:7674940	c.590T>A	p.V197E	S5	3.23053	25.293	Deleterious
Chr17:7674896	c.634T>A	p.F212I		3.23053	25.293	Deleterious
Chr17:7674237	c.725G>C	p.C242S	L3	3.23053	25.293	Deleterious
Chr17:7675169	c.442G>A	p.D148N		3.22666	25.1953	Deleterious
Chr17:7674274	c.688A>G	p.T230A	S8	3.22666	25.1953	Deleterious
Chr17:7674205	c.757A>G	p.T253A	S9	3.22666	25.1953	Deleterious
Chr17:7674941	c.589G>C	p.V197L	S5	3.22277	25.0977	Deleterious
Chr17:7674899	c.631A>G	p.T211A		3.22277	25.0977	Deleterious
Chr17:7673762	c.857A>G	p.E286G	H2	3.22277	25.0977	Deleterious
Chr17:7675229	c.382C>A	p.P128T	S2	3.21888	25	Deleterious
Chr17:7674180	c.782G>C	p.S261T		3.21888	25	Deleterious
Chr17:7673798	c.821T>A	p.V274D	S10	3.21888	25	Deleterious
Chr17:7676057	c.311A>T	p.Q104L		3.21496	24.9023	Deleterious
Chr17:7675154	c.457C>T	p.P153S		3.21496	24.9023	Deleterious
Chr17:7674925	c.605G>C	p.R202P		3.21496	24.9023	Deleterious
Chr17:7674904	c.626G>A	p.R209K		3.21496	24.9023	Deleterious
Chr17:7674288	c.674T>A	p.V225D		3.21496	24.9023	Deleterious
Chr17:7674183	c.779C>A	p.S260Y		3.21496	24.9023	Deleterious
Chr17:7675232	c.379T>C	p.S127P	S2	3.21103	24.8047	Deleterious
Chr17:7675151	c.460G>A	p.G154S		3.21103	24.8047	Deleterious
Chr17:7675085	c.526T>A	p.C176S	L2	3.21103	24.8047	Deleterious
Chr17:7676040	c.328C>T	p.R110C	S1	3.20709	24.707	Deleterious
Chr17:7674925	c.605G>T	p.R202L		3.20709	24.707	Deleterious
Chr17:7674911	c.619G>C	p.D207H	S6	3.20709	24.707	Deleterious
Chr17:7673814	c.805A>C	p.S269R	S10	3.20709	24.707	Deleterious
Chr17:7673789	c.830G>C	p.C277S		3.20313	24.6094	Deleterious
Chr17:7673780	c.839G>T	p.R280I	H2	3.20313	24.6094	Deleterious
Chr17:7676064	c.304A>T	p.T102S		3.19915	24.5117	Deleterious
Chr17:7674874	c.656C>T	p.P219L	S7	3.19915	24.5117	Deleterious
Chr17:7674252	c.710T>G	p.M237R	L3	3.19915	24.5117	Deleterious
Chr17:7674860	c.670G>A	p.E224K		3.19516	24.4141	Deleterious
Chr17:7673804	c.815T>A	p.V272E	S10	3.19516	24.4141	Deleterious
Chr17:7674949	c.581T>G	p.L194R	L2	3.19115	24.3164	Deleterious
Chr17:7674210	c.752T>A	p.I251N	S9	3.18713	24.2188	Deleterious
Chr17:7675172	c.439G>A	p.V147I		3.18309	24.1211	Deleterious
Chr17:7675144	c.467G>C	p.R156P	S4	3.18309	24.1211	Deleterious
Chr17:7675121	c.490A>G	p.K164E	L2	3.18309	24.1211	Deleterious
Chr17:7674941	c.589G>A	p.V197M	S5	3.17903	24.0234	Deleterious
Chr17:7674271	c.691A>G	p.T231A	S8	3.17903	24.0234	Deleterious
Chr17:7673819	c.800G>T	p.R267L	S10	3.17903	24.0234	Deleterious
Chr17:7673772	c.847C>G	p.R283G	H2	3.17903	24.0234	Deleterious
Chr17:7673750	c.869G>C	p.R290P		3.17903	24.0234	Deleterious
Chr17:7675183	c.428T>G	p.V143G	S3	3.17496	23.9258	Deleterious
Chr17:7675104	c.507G>T	p.M169I	L2	3.17087	23.8281	Deleterious
Chr17:7675075	c.536A>T	p.H179L	H1/L2	3.17087	23.8281	Deleterious
Chr17:7674192	c.770T>C	p.L257P	S9	3.17087	23.8281	Deleterious
Chr17:7675131	c.480G>A	p.M160I	S4	3.16676	23.7305	Deleterious
Chr17:7674890	c.640C>A	p.H214N	S7	3.16676	23.7305	Deleterious
Chr17:7674198	c.764T>C	p.I255T	S9	3.16676	23.7305	Deleterious
Chr17:7673811	c.808T>G	p.F270V	S10	3.16676	23.7305	Deleterious
Chr17:7676000	c.368C>T	p.T123I	L1	3.16264	23.6328	Deleterious
Chr17:7674285	c.677G>T	p.G226V		3.16264	23.6328	Deleterious
Chr17:7673835	c.784G>A	p.G262S		3.16264	23.6328	Deleterious
Chr17:7674252	c.710T>C	p.M237T	L3	3.1585	23.5352	Deleterious
