# Supplementary material for: Comprehensive Identification of Deleterious TP53 Missense VUS Variants Based on Their Impact on TP53 Structural Stability
Source: Int J Mol Sci. 2021 Oct 20;22(21):11345. doi: 10.3390/ijms222111345 (PMC8583684; doi:10.3390/ijms222111345)
Supplement: Supplementary file 1 [file ijms-22-11345-s001.zip › Supplementary_table/Supplementary table 4.xlsx]

## Sheet: Sheet1
Supplementary table 4. Comparison of deleterious variants predicted between RPMDS and other in silico methods
Change		RPMDS	SIFT	Polyphen2HDIV	Polyphen2HVAR	LRT	MutationTaster	MutationAssessor	FATHMM	PROVEAN	MetaSVM	MetaLR	M-CAP	fathmm-MKLcoding
Nucleotide	Amino Acid		D: Deleterious; T: Tolerate	B: Benign; P: Possible damaging; D: Probably damaging	B: Benign; P: Possible damaging; D: Probably damaging	D: Deleterious; N: Neutral; U: Unknown	D: Disease causing; N: Polymorphism; P: Polymorphism automatic; A : disease_causing_automatic	H: high; M: medium; L: low; N: neutral	D: Deleterious; T: Tolerated	D: Deleterious; N: Neutral	D: Deleterious; T: Tolerated	D: Deleterious; T: Tolerated	D: Deleterious; T: Tolerated	D: Deleterious; N:Neutral
c.869G>C	p.R290P	Deleterious	D	P	P	N	D	M	D	D	D	D	D	D
c.848G>C	p.R283P	Deleterious	D	P	P	D	D	M	D	D	D	D	D	D
c.826G>A	p.A276T	Deleterious	D	P	P	D	D	M	D	D	D	D	D	D
c.779C>A	p.S260Y	Deleterious	D	P	P	N	D	M	D	N	D	D	D	D
c.776A>T	p.D259V	Deleterious	D	P	P	D	D	M	D	N	D	D	D	D
c.760A>G	p.I254V	Deleterious	D	P	P	D	D	L	D	N	D	D	D	D
c.757A>G	p.T253A	Deleterious	D	P	P	D	D	M	D	D	D	D	D	D
c.746G>T	p.R249M	Deleterious	D	P	P	D	D	M	D	D	D	D	D	D
c.745A>T	p.R249W	Deleterious	D	P	P	D	D	M	D	D	D	D	D	N
c.692C>G	p.T231S	Deleterious	D	P	P	D	D	M	D	D	D	D	D	D
c.677G>C	p.G226A	Deleterious	D	P	B	D	D	M	D	D	D	D	D	D
c.676G>A	p.G226S	Deleterious	D	P	P	D	D	M	D	D	D	D	D	D
c.670G>A	p.E224K	Deleterious	D	P	P	D	D	M	D	N	D	D	D	D
c.668C>T	p.P223L	Deleterious	D	P	P	N	D	M	D	D	D	D	D	D
c.662A>C	p.E221A	Deleterious	D	P	P	D	D	M	D	D	D	D	D	D
c.661G>A	p.E221K	Deleterious	D	P	P	D	D	M	D	D	D	D	D	D
c.605G>C	p.R202P	Deleterious	D	P	B	N	N	L	D	D	D	D	D	N
c.575A>G	p.Q192R	Deleterious	D	P	P	D	D	M	D	N	D	D	D	D
c.530C>A	p.P177H	Deleterious	D	P	P	D	D	M	D	D	D	D	D	D
c.526T>A	p.C176S	Deleterious	D	P	D	D	D	M	D	D	D	D	D	D
c.480G>A	p.M160I	Deleterious	D	P	P	D	D	L	D	N	D	D	D	D
c.461G>A	p.G154D	Deleterious	D	P	B	D	D	M	D	D	D	D	D	D
c.413C>T	p.A138V	Deleterious	D	P	P	D	D	M	D	D	D	D	D	D
c.406C>G	p.Q136E	Deleterious	D	P	P	D	D	M	D	D	D	D	D	D
c.320A>C	p.Y107S	Deleterious	D	P	P	D	D	M	D	D	D	D	D	D
c.857A>G	p.E286G	Deleterious	D	D	D	D	D	M	D	D	D	D	D	D
c.856G>C	p.E286Q	Deleterious	D	D	D	D	D	M	D	D	D	D	D	D
c.853G>C	p.E285Q	Deleterious	D	D	D	D	D	M	D	N	D	D	D	D
c.833C>G	p.P278R	Deleterious	D	D	D	D	D	M	D	D	D	D	D	D
c.830G>C	p.C277S	Deleterious	D	D	D	D	D	M	D	D	D	D	D	D
c.815T>A	p.V272E	Deleterious	D	D	D	D	D	M	D	D	D	D	D	N
c.814G>A	p.V272M	Deleterious	D	D	D	D	D	M	D	N	D	D	D	D
c.811G>A	p.E271K	Deleterious	D	D	D	D	D	M	D	D	D	D	D	D
c.805A>C	p.S269R	Deleterious	D	D	D	D	D	M	D	D	D	D	D	D
c.800G>T	p.R267L	Deleterious	D	D	D	D	D	M	D	D	D	D	D	D
c.800G>A	p.R267Q	Deleterious	D	D	D	D	D	M	D	D	D	D	D	D
c.794T>A	p.L265Q	Deleterious	D	D	D	D	D	M	D	D	D	D	D	D
c.785G>T	p.G262V	Deleterious	D	D	D	D	D	M	D	D	D	D	D	D
c.773A>G	p.E258G	Deleterious	D	D	D	D	D	M	D	D	D	D	D	D
c.769C>G	p.L257V	Deleterious	D	D	D	D	D	M	D	D	D	D	D	D
c.767C>T	p.T256I	Deleterious	D	D	D	D	D	M	D	D	D	D	D	D
c.764T>G	p.I255S	Deleterious	D	D	D	D	D	M	D	D	D	D	D	D
c.764T>C	p.I255T	Deleterious	D	D	D	D	D	M	D	D	D	D	D	D
c.764T>A	p.I255N	Deleterious	D	D	D	D	D	M	D	D	D	D	D	D
c.758C>A	p.T253N	Deleterious	D	D	D	D	D	M	D	D	D	D	D	D
c.755T>C	p.L252P	Deleterious	D	D	D	D	A	M	D	D	D	D	D	D
c.753C>G	p.I251M	Deleterious	D	D	D	D	D	M	D	D	D	D	D	D
c.752T>C	p.I251T	Deleterious	D	D	D	D	D	M	D	D	D	D	D	D
c.752T>A	p.I251N	Deleterious	D	D	D	D	D	M	D	D	D	D	D	D
c.747G>C	p.R249S	Deleterious	D	D	D	D	D	M	D	D	D	D	D	N
c.740A>G	p.N247S	Deleterious	D	D	D	D	D	M	D	D	D	D	D	D
C.731G>C	p.G244A	Deleterious	D	D	D	D	D	M	D	D	D	D	D	D
c.727A>C	p.M243L	Deleterious	D	D	D	D	D	M	D	N	D	D	D	D
c.725G>C	p.C242S	Deleterious	D	D	D	D	D	M	D	D	D	D	D	D
c.724T>G	p.C242G	Deleterious	D	D	D	D	D	M	D	D	D	D	D	D
c.720T>G	p.S240R	Deleterious	D	D	D	D	D	M	D	D	D	D	D	D
c.716A>C	p.N239T	Deleterious	D	D	D	D	D	M	D	D	D	D	D	D
c.710T>C	p.M237T	Deleterious	D	D	D	D	D	M	D	D	D	D	D	D
c.709A>G	p.M237V	Deleterious	D	D	D	D	D	M	D	D	D	D	D	D
c.707A>G	p.Y236C	Deleterious	D	D	D	N	D	M	D	D	D	D	D	D
c.707A>C	p.Y236S	Deleterious	D	D	D	N	D	M	D	D	D	D	D	D
c.706T>G	p.Y236D	Deleterious	D	D	D	N	D	M	D	D	D	D	D	D
c.703A>T	p.N235Y	Deleterious	D	D	D	D	D	M	D	D	D	D	D	D
c.695T>A	p.I232N	Deleterious	D	D	D	D	D	L	D	D	D	D	D	D
c.692C>T	p.T231I	Deleterious	D	D	D	D	D	M	D	D	D	D	D	D
c.671A>G	p.E224G	Deleterious	D	D	P	D	D	M	D	D	D	D	D	D
c.671A>C	p.E224A	Deleterious	D	D	P	D	D	M	D	D	D	D	D	D
c.658T>C	p.Y220H	Deleterious	D	D	D	D	D	M	D	D	D	D	D	D
c.656C>G	p.P219R	Deleterious	D	D	D	D	D	M	D	D	D	D	D	D
c.653T>G	p.V218G	Deleterious	D	D	D	D	D	M	D	D	D	D	D	D
c.645T>G	p.S215R	Deleterious	D	D	D	D	D	M	D	D	D	D	D	N
c.644G>C	p.S215T	Deleterious	D	D	D	D	D	M	D	D	D	D	D	D
c.641A>C	p.H214P	Deleterious	D	D	D	D	D	M	D	D	D	D	D	D
c.631A>G	p.T211A	Deleterious	D	D	P	D	D	M	D	D	D	D	D	D
c.622G>C	p.D208H	Deleterious	D	D	D	D	D	M	D	D	D	D	D	D
c.619G>C	p.D207H	Deleterious	D	D	D	D	N	M	D	D	D	D	D	D
c.613T>A	p.Y205N	Deleterious	D	D	D	D	D	M	D	D	D	D	D	D
c.607G>A	p.V203M	Deleterious	D	D	D	D	N	L	D	N	D	D	D	D
c.590T>G	p.V197G	Deleterious	D	D	D	D	D	M	D	D	D	D	D	D
c.590T>A	p.V197E	Deleterious	D	D	D	D	D	M	D	D	D	D	D	D
c.587G>A	p.R196Q	Deleterious	D	D	D	D	D	M	D	D	D	D	D	D
c.585C>G	p.I195M	Deleterious	D	D	D	D	D	M	D	D	D	D	D	D
c.584T>A	p.I195N	Deleterious	D	D	D	D	D	M	D	D	D	D	D	D
c.581T>G	p.L194R	Deleterious	D	D	D	D	D	M	D	D	D	D	D	D
c.581T>A	p.L194H	Deleterious	D	D	D	D	D	M	D	D	D	D	D	D
c.572C>A	p.P191H	Deleterious	D	D	D	N	D	M	D	D	D	D	D	D
c.569C>G	p.P190R	Deleterious	D	D	D	D	D	M	D	D	D	D	D	D
c.568C>A	p.P190T	Deleterious	D	D	D	D	D	M	D	D	D	D	D	D
c.546C>G	p.C182W	Deleterious	D	D	D	N	D	M	D	D	D	D	D	D
c.534C>G	p.H178Q	Deleterious	D	D	D	D	D	M	D	D	D	D	D	D
c.529C>T	p.P177S	Deleterious	D	D	D	D	D	M	D	D	D	D	D	D
c.529C>A	p.P177T	Deleterious	D	D	D	D	D	M	D	D	D	D	D	D
c.515T>G	p.V172G	Deleterious	D	D	D	D	D	M	D	D	D	D	D	D
c.515T>C	p.V172A	Deleterious	D	D	D	D	D	M	D	D	D	D	D	D
c.514G>A	p.V172I	Deleterious	D	D	D	N	D	M	D	N	D	D	D	D
c.492G>C	p.K164N	Deleterious	D	D	D	D	D	M	D	D	D	D	D	D
c.490A>G	p.K164E	Deleterious	D	D	D	D	D	M	D	D	D	D	D	D
c.487T>A	p.Y163N	Deleterious	D	D	D	D	D	M	D	D	D	D	D	D
c.484A>T	p.I162F	Deleterious	D	D	D	N	D	M	D	D	D	D	D	D
c.475G>C	p.A159P	Deleterious	D	D	D	D	D	M	D	D	D	D	D	D
c.470T>G	p.V157G	Deleterious	D	D	D	N	D	M	D	D	D	D	D	D
c.461G>T	p.G154V	Deleterious	D	D	D	D	D	M	D	D	D	D	D	D
c.460G>C	p.G154R	Deleterious	D	D	D	D	D	M	D	D	D	D	D	D
c.454C>T	p.P152S	Deleterious	D	D	D	D	D	M	D	D	D	D	D	D
c.452C>A	p.P151H	Deleterious	D	D	P	D	D	M	D	D	D	D	D	D
c.451C>G	p.P151A	Deleterious	D	D	P	D	D	M	D	D	D	D	D	D
c.438G>T	p.W146C	Deleterious	D	D	D	N	D	M	D	N	D	D	D	D
c.434T>C	p.L145P	Deleterious	D	D	D	D	D	M	D	D	D	D	D	D
c.425C>T	p.P142L	Deleterious	D	D	D	D	D	M	D	D	D	D	D	D
c.422G>T	p.C141F	Deleterious	D	D	D	D	D	M	D	D	D	D	D	D
c.419C>A	p.T140N	Deleterious	D	D	D	D	D	M	D	D	D	D	D	D
c.408A>T	p.Q136H	Deleterious	D	D	D	D	D	M	D	D	D	D	D	D
c.405C>G	p.C135W	Deleterious	D	D	D	D	D	M	D	D	D	D	D	D
c.403T>A	p.C135S	Deleterious	D	D	D	D	D	M	D	D	D	D	D	D
c.400T>C	p.F134L	Deleterious	D	D	D	D	D	M	D	D	D	D	D	D
c.400T>A	p.F134I	Deleterious	D	D	D	D	D	M	D	D	D	D	D	D
c.396G>T	p.K132N	Deleterious	D	D	D	D	D	M	D	D	D	D	D	D
c.395A>T	p.K132M	Deleterious	D	D	D	D	D	M	D	D	D	D	D	D
c.389T>A	p.L130H	Deleterious	D	D	D	D	D	M	D	D	D	D	D	D
c.388C>T	p.L130F	Deleterious	D	D	D	D	D	M	D	D	D	D	D	D
c.379T>C	p.S127P	Deleterious	D	D	D	D	D	M	D	D	D	D	D	D
c.373A>C	p.T125P	Deleterious	D	D	D	D	D	M	D	D	D	D	D	D
c.358A>C	p.K120Q	Deleterious	D	D	D	D	D	M	D	D	D	D	D	D
c.356C>G	p.A119G	Deleterious	D	D	D	D	D	M	D	D	D	D	D	D
c.355G>C	p.A119P	Deleterious	D	D	D	D	D	M	D	D	D	D	D	D
c.350G>T	p.G117V	Deleterious	D	D	D	D	D	M	D	D	D	D	D	D
c.349G>A	p.G117R	Deleterious	D	D	D	D	D	M	D	D	D	D	D	D
c.338T>C	p.F113S	Deleterious	D	D	D	D	D	M	D	D	D	D	D	D
c.331C>A	p.L111M	Deleterious	D	D	D	D	N	M	D	N	D	D	D	N
c.328C>T	p.R110C	Deleterious	D	D	D	N	N	L	D	D	D	D	D	N
c.326T>C	p.F109S	Deleterious	D	D	D	D	D	M	D	D	D	D	D	D
c.322G>C	p.G108R	Deleterious	D	D	D	N	D	M	D	N	D	D	D	N
c.320A>G	p.Y107C	Deleterious	D	D	D	D	D	M	D	D	D	D	D	D
c.319T>G	p.Y107D	Deleterious	D	D	D	D	D	M	D	D	D	D	D	D
c.296C>T	p.S99F	Deleterious	D	D	D	N	D	M	D	D	D	D	D	D
c.296C>G	p.S99C	Deleterious	D	D	D	N	D	M	D	D	D	D	D	D
c.293C>T	p.P98L	Deleterious	D	D	D	D	D	M	D	D	D	D	D	D
c.292C>T	p.P98S	Deleterious	D	D	D	D	D	M	D	D	D	D	D	D
c.920C>T	p.A307V	Deleterious	D	B	B	U	D	M	D	N	D	D	.	D
c.902C>T	p.P301L	Deleterious	D	B	B	N	N	L	D	N	D	D	D	N
c.865C>G	p.L289V	Deleterious	D	B	B	N	D	L	D	N	D	D	D	D
c.847C>G	p.R283G	Deleterious	D	B	B	D	D	M	D	D	D	D	D	D
c.820G>C	p.V274L	Deleterious	D	B	B	N	D	M	D	N	D	D	D	N
c.791T>C	p.L264P	Deleterious	D	B	B	N	D	M	D	D	D	D	D	D
c.694A>C	p.I232L	Deleterious	D	B	B	D	D	L	D	N	D	D	D	D
c.691A>G	p.T231A	Deleterious	D	B	B	D	D	M	D	D	D	D	D	D
c.688A>G	p.T230A	Deleterious	D	B	B	D	D	L	D	D	D	D	D	D
c.673G>A	p.V225I	Deleterious	D	B	B	N	D	M	D	N	D	D	.	D
c.551A>G	p.D184G	Deleterious	D	B	B	N	D	M	D	D	D	D	D	D
c.507G>T	p.M169I	Deleterious	D	B	B	N	D	L	D	N	D	D	D	D
c.457C>T	p.P153S	Deleterious	D	B	B	N	N	M	D	N	D	D	D	N
c.446C>T	p.S149F	Deleterious	D	B	B	N	N	L	D	D	D	D	D	N
c.439G>A	p.V147I	Deleterious	D	B	B	D	D	M	D	N	D	D	D	D
c.346T>G	p.S116A	Deleterious	D	B	B	D	D	M	D	N	D	D	D	D
c.317G>T	p.S106I	Deleterious	D	B	B	N	N	L	D	N	D	D	D	N
c.311A>T	p.Q104L	Deleterious	D	B	B	N	N	L	D	N	D	D	D	D
c.304A>T	p.T102S	Deleterious	D	B	B	N	N	M	D	N	D	D	D	D
c.920C>G	p.A307G	Deleterious	T	P	P	U	D	M	D	N	D	D	.	D
c.850A>T	p.T284S	Deleterious	T	P	P	D	N	M	D	N	D	D	D	D
c.850A>G	p.T284A	Deleterious	T	P	P	D	N	L	D	N	D	D	D	D
c.556G>A	p.D186N	Deleterious	T	P	P	D	D	M	D	N	D	D	D	D
c.427G>T	p.V143L	Deleterious	T	P	P	N	D	M	D	N	D	D	D	D
c.393C>A	p.N131K	Deleterious	T	P	P	D	D	L	D	N	D	D	D	D
c.815T>G	p.V272G	Deleterious	T	D	D	N	D	M	D	D	D	D	D	N
c.815T>C	p.V272A	Deleterious	T	D	D	D	D	M	D	N	D	D	D	N
c.813G>T	p.E271D	Deleterious	T	D	D	D	D	M	D	D	D	D	D	D
c.758C>T	p.T253I	Deleterious	T	D	D	D	D	L	D	N	D	D	D	D
c.649G>A	p.V217M	Deleterious	T	D	D	N	D	M	D	N	D	D	D	N
c.599A>G	p.N200S	Deleterious	T	D	D	D	D	L	D	D	D	D	D	D
c.589G>C	p.V197L	Deleterious	T	D	D	D	D	M	D	N	D	D	D	D
c.572C>G	p.P191R	Deleterious	T	D	D	N	D	L	D	N	D	D	D	D
c.565G>T	p.A189S	Deleterious	T	D	D	D	D	M	D	N	D	D	D	D
c.467G>C	p.R156P	Deleterious	T	D	D	N	N	M	D	N	D	D	D	D
c.436T>G	p.W146G	Deleterious	T	D	P	N	N	M	D	N	D	D	D	N
c.334G>A	p.G112S	Deleterious	T	D	D	D	D	L	D	N	D	D	D	N
c.931A>C	p.N311H	Deleterious	T	B	B	N	N	L	D	N	D	D	D	D
c.925C>T	p.P309S	Deleterious	T	B	B	N	D	L	D	N	D	D	D	D
c.910A>G	p.T304A	Deleterious	T	B	B	N	D	L	D	N	D	D	D	N
c.905G>A	p.G302E	Deleterious	T	B	B	N	D	L	D	N	D	D	D	N
c.877G>A	p.G293R	Deleterious	T	B	B	N	N	M	D	N	D	D	D	N
c.859G>A	p.E287K	Deleterious	T	B	B	N	D	L	D	N	D	D	D	D
c.686G>C	p.C229S	Deleterious	T	B	B	N	D	L	D	D	D	D	D	D
c.686G>A	p.C229Y	Deleterious	T	B	B	N	D	N	D	N	D	D	D	D
c.684C>A	p.D228E	Deleterious	T	B	B	N	N	N	D	N	D	D	D	N
c.626G>A	p.R209K	Deleterious	T	B	B	N	N	N	D	N	D	D	D	N
c.605G>T	p.R202L	Deleterious	T	B	B	N	N	L	D	N	D	D	D	N
c.559G>A	p.G187S	Deleterious	T	B	B	D	D	L	D	N	D	D	D	D
c.548C>T	p.S183L	Deleterious	T	B	B	N	N	M	D	N	D	D	D	N
c.521G>A	p.R174K	Deleterious	T	B	B	N	D	N	D	N	D	D	D	N
c.508A>G	p.T170A	Deleterious	T	B	B	N	D	L	D	N	D	D	D	D
c.505A>G	p.M169V	Deleterious	T	B	B	N	D	N	D	N	D	D	D	D
c.463A>G	p.T155A	Deleterious	T	B	B	N	N	N	D	N	D	D	D	N
c.458C>T	p.P153L	Deleterious	T	B	B	N	N	L	D	D	D	D	D	N
c.443A>C	p.D148A	Deleterious	T	B	B	N	N	N	D	N	D	D	D	N
c.442G>A	p.D148N	Deleterious	T	B	B	N	N	N	D	N	D	D	D	N
c.386C>G	p.A129G	Deleterious	T	B	B	N	N	N	D	N	D	D	D	N
c.917G>A	p.R306Q	Undefined	D	B	B	N	D	M	D	N	D	D	D	D
c.873G>C	p.K291N	Undefined	D	P	P	D	D	M	D	D	D	D	D	D
c.868C>G	p.R290G	Undefined	D	B	B	N	D	M	D	D	D	D	D	D
c.851C>T	p.T284I	Undefined	D	D	D	D	D	M	D	D	D	D	D	D
c.847C>T	p.R283C	Undefined	D	B	B	D	D	L	D	D	D	D	D	D
c.845G>T	p.R282L	Undefined	D	D	D	D	D	M	D	D	D	D	D	D
c.843C>A	p.D281E	Undefined	D	D	D	D	D	M	D	D	D	D	D	D
c.839G>T	p.R280I	Undefined	D	D	D	D	D	M	D	D	D	D	D	D
c.839G>C	p.R280T	Undefined	D	D	D	D	D	M	D	D	D	D	D	D
c.835G>A	p.G279R	Undefined	D	D	D	D	D	M	D	D	D	D	D	D
c.833C>A	p.P278H	Undefined	D	D	D	D	D	M	D	D	D	D	D	D
c.830G>T	p.C277F	Undefined	D	D	D	D	D	M	D	D	D	D	D	D
c.823T>A	p.C275S	Undefined	D	D	D	D	D	M	D	D	D	D	D	D
c.821T>C	p.V274A	Undefined	D	P	P	N	D	M	D	D	D	D	D	D
c.821T>A	p.V274D	Undefined	D	D	D	N	D	M	D	D	D	D	D	D
c.814G>C	p.V272L	Undefined	D	D	D	D	D	M	D	N	D	D	D	D
c.802A>T	p.N268Y	Undefined	D	D	D	N	N	L	D	N	D	D	D	N
c.797G>T	p.G266V	Undefined	D	D	D	D	D	M	D	D	D	D	D	D
c.790C>A	p.L264I	Undefined	D	B	B	N	D	M	D	N	D	D	D	D
c.784G>A	p.G262S	Undefined	D	D	D	D	D	M	D	D	D	D	D	D
c.782G>C	p.S261T	Undefined	D	B	B	N	D	L	D	N	D	D	D	D
c.776A>G	p.D259G	Undefined	D	B	B	D	D	M	D	N	D	D	D	D
c.773A>C	p.E258A	Undefined	D	D	D	D	D	M	D	D	D	D	D	D
c.770T>C	p.L257P	Undefined	D	D	D	D	D	M	D	D	D	D	D	D
c.770T>A	p.L257Q	Undefined	D	D	D	D	A	M	D	D	D	D	D	D
c.766A>C	p.T256P	Undefined	D	D	D	D	D	M	D	D	D	D	D	D
c.761T>G	p.I254S	Undefined	D	D	D	D	D	M	D	D	D	D	D	D
c.746G>A	p.R249K	Undefined	D	P	P	D	D	M	D	D	D	D	D	D
c.745A>G	p.R249G	Undefined	D	D	D	D	D	M	D	D	D	D	D	N
c.740A>T	p.N247I	Undefined	D	D	D	D	D	M	D	D	D	D	D	D
c.738G>T	p.M246I	Undefined	D	P	D	D	D	M	D	D	D	D	D	D
c.730G>T	p.G244C	Undefined	D	D	D	D	D	M	D	D	D	D	D	D
c.729G>A	p.M243I	Undefined	D	D	D	D	D	M	D	N	D	D	D	D
c.725G>T	p.C242F	Undefined	D	D	D	D	D	M	D	D	D	D	D	D
c.721T>A	p.S241T	Undefined	D	D	D	D	D	M	D	D	D	D	D	D
c.721T>G	p.S241A	Undefined	D	D	D	D	D	M	D	D	D	D	D	D
c.721T>C	p.S241P	Undefined	D	D	D	D	D	M	D	D	D	D	D	D
c.710T>G	p.M237R	Undefined	D	D	D	D	D	M	D	D	D	D	D	D
c.677G>T	p.G226V	Undefined	D	P	P	D	D	M	D	D	D	D	D	D
c.674T>A	p.V225D	Undefined	D	P	P	N	D	M	D	D	D	D	D	D
c.656C>T	p.P219L	Undefined	D	D	D	D	D	M	D	D	D	D	D	D
c.647T>G	p.V216G	Undefined	D	D	D	D	D	M	D	D	D	D	D	D
c.646G>C	p.V216L	Undefined	D	D	D	D	D	M	D	D	D	D	D	D
c.640C>A	p.H214N	Undefined	D	D	D	D	D	M	D	N	D	D	D	D
c.631A>C	p.T211P	Undefined	D	D	D	D	D	M	D	D	D	D	D	D
c.623A>G	p.D208G	Undefined	D	D	D	D	D	M	D	D	D	D	D	D
c.613T>G	p.Y205D	Undefined	D	D	D	D	D	M	D	D	D	D	D	D
c.611A>G	p.E204G	Undefined	D	D	P	N	D	M	D	D	D	D	D	D
c.608T>A	p.V203E	Undefined	D	P	P	D	D	L	D	N	D	D	D	D
c.607G>C	p.V203L	Undefined	D	B	B	D	N	L	D	N	D	D	D	D
c.596G>A	p.G199E	Undefined	D	D	D	D	D	M	D	D	D	D	D	D
c.589G>A	p.V197M	Undefined	D	D	D	D	D	M	D	N	D	D	D	D
c.587G>T	p.R196L	Undefined	D	D	D	D	D	M	D	D	D	D	D	D
c.586C>G	p.R196G	Undefined	D	D	D	D	D	M	D	D	D	D	D	D
c.584T>G	p.I195S	Undefined	D	D	D	D	D	M	D	D	D	D	D	D
c.581T>C	p.L194P	Undefined	D	D	D	D	D	M	D	D	D	D	D	D
c.569C>T	p.P190L	Undefined	D	D	D	D	D	M	D	D	D	D	D	D
c.568C>T	p.P190S	Undefined	D	D	D	D	D	M	D	D	D	D	D	D
c.536A>T	p.H179L	Undefined	D	B	B	D	D	M	D	D	D	D	D	D
c.528C>G	p.C176W	Undefined	D	D	D	D	D	M	D	D	D	D	D	D
c.526T>G	p.C176G	Undefined	D	D	D	D	D	M	D	D	D	D	D	D
c.520A>T	p.R174W	Undefined	D	D	D	N	D	M	D	D	D	D	D	D
c.520A>G	p.R174G	Undefined	D	D	D	N	D	M	D	D	D	D	D	D
c.518T>G	p.V173G	Undefined	D	D	D	D	D	M	D	D	D	D	D	D
c.515T>A	p.V172D	Undefined	D	D	D	D	D	M	D	D	D	D	D	D
c.511G>A	p.E171K	Undefined	D	B	P	D	D	M	D	D	D	D	D	D
c.509C>G	p.T170R	Undefined	D	P	P	D	D	M	D	D	D	D	D	D
c.506T>G	p.M169R	Undefined	D	B	B	D	D	M	D	D	D	D	D	D
c.500A>G	p.Q167R	Undefined	D	B	B	D	D	M	D	N	D	D	D	D
c.500A>C	p.Q167P	Undefined	D	B	P	D	D	M	D	D	D	D	D	D
c.487T>C	p.Y163H	Undefined	D	D	D	D	D	M	D	D	D	D	D	D
c.485T>G	p.I162S	Undefined	D	D	D	N	D	M	D	D	D	D	D	D
c.476C>T	p.A159V	Undefined	D	D	P	D	D	M	D	D	D	D	D	D
c.460G>A	p.G154S	Undefined	D	D	P	N	D	L	D	D	D	D	D	D
c.452C>G	p.P151R	Undefined	D	D	D	D	D	M	D	D	D	D	D	D
c.442G>T	p.D148Y	Undefined	D	D	P	N	N	L	D	N	D	D	D	N
c.440T>C	p.V147A	Undefined	D	D	D	D	D	M	D	D	D	D	D	D
c.431A>C	p.Q144P	Undefined	D	D	D	D	D	M	D	D	D	D	D	D
c.428T>G	p.V143G	Undefined	D	D	D	N	D	M	D	D	D	D	D	D
c.424C>T	p.P142S	Undefined	D	D	D	D	D	M	D	D	D	D	D	D
c.418A>G	p.T140A	Undefined	D	P	P	D	D	M	D	D	D	D	D	D
c.417G>T	p.K139N	Undefined	D	P	B	D	D	M	D	D	D	D	D	D
c.415A>G	p.K139E	Undefined	D	D	P	D	D	M	D	D	D	D	D	D
c.413C>A	p.A138D	Undefined	D	D	D	D	D	M	D	D	D	D	D	D
c.407A>C	p.Q136P	Undefined	D	D	D	D	D	M	D	D	D	D	D	D
c.399G>A	p.M133I	Undefined	D	B	B	D	D	N	D	N	D	D	D	D
c.397A>G	p.M133V	Undefined	D	B	B	D	N	N	D	N	D	D	D	D
c.395A>G	p.K132R	Undefined	D	D	D	D	D	M	D	D	D	D	D	D
c.394A>C	p.K132Q	Undefined	D	D	D	D	D	M	D	D	D	D	D	D
c.388C>G	p.L130V	Undefined	D	D	P	D	D	M	D	D	D	D	D	D
c.383C>T	p.P128L	Undefined	D	D	P	N	N	M	D	D	D	D	D	D
c.380C>G	p.S127C	Undefined	D	D	D	D	D	M	D	D	D	D	D	D
c.379T>A	p.S127T	Undefined	D	D	D	D	D	M	D	D	D	D	D	D
c.377A>G	p.Y126C	Undefined	D	D	D	D	D	M	D	D	D	D	D	D
c.376T>A	p.Y126N	Undefined	D	D	D	D	D	M	D	D	D	D	.	D
c.368C>T	p.T123I	Undefined	D	P	P	D	D	M	D	D	D	D	D	D
c.361T>C	p.S121P	Undefined	D	D	D	D	D	M	D	D	D	D	D	D
c.359A>T	p.K120M	Undefined	D	D	D	D	D	M	D	D	D	D	D	D
c.353C>T	p.T118I	Undefined	D	D	D	D	D	M	D	D	D	D	D	D
c.337T>G	p.F113V	Undefined	D	D	D	D	D	M	D	D	D	D	D	D
c.332T>A	p.L111Q	Undefined	D	D	D	D	D	M	D	D	D	D	D	D
c.328C>G	p.R110G	Undefined	D	D	P	N	N	M	D	N	D	D	D	N
c.328C>A	p.R110S	Undefined	D	D	P	N	N	L	D	N	D	D	D	N
c.319T>A	p.Y107N	Undefined	D	D	D	D	D	M	D	D	D	D	D	D
c.318C>G	p.S106R	Undefined	D	B	B	N	N	L	D	N	D	D	D	N
c.307T>C	p.Y103H	Undefined	D	D	D	D	D	M	D	D	D	D	D	D
c.305C>T	p.T102I	Undefined	D	P	B	N	N	L	D	N	D	D	D	D
c.301A>C	p.K101Q	Undefined	D	B	B	N	N	M	D	N	D	D	D	D
c.290T>A	p.V97D	Undefined	D	D	D	D	D	M	D	D	D	D	D	D
c.289G>T	p.V97F	Undefined	D	D	D	D	D	M	D	D	D	D	D	D
c.289G>C	p.V97L	Undefined	D	D	D	D	D	M	D	N	D	D	D	D
c.932A>G	p.N311S	Undefined	T	B	B	N	N	N	D	N	D	D	D	N
c.932A>C	p.N311T	Undefined	T	B	B	N	N	N	D	N	D	D	D	N
c.930C>G	p.N310K	Undefined	T	B	B	N	N	N	D	N	D	D	D	D
c.928A>G	p.N310D	Undefined	T	B	B	N	D	N	D	N	D	D	D	D
c.908G>A	p.S303N	Undefined	T	B	B	N	D	M	D	N	D	D	D	D
c.904G>C	p.G302R	Undefined	T	B	B	N	N	L	D	N	D	D	D	N
c.891C>G	p.H297Q	Undefined	T	B	B	N	N	N	D	N	D	D	D	N
c.890A>G	p.H297R	Undefined	T	B	B	N	N	N	D	N	D	D	D	N
c.883C>T	p.P295S	Undefined	T	B	B	N	N	N	D	N	D	D	D	N
c.875A>G	p.K292R	Undefined	T	B	B	D	D	M	D	N	D	D	D	D
c.871A>G	p.K291E	Undefined	T	P	P	D	D	M	D	N	D	D	D	D
c.861G>T	p.E287D	Undefined	T	B	B	N	D	L	D	N	D	D	D	N
c.808T>G	p.F270V	Undefined	T	D	D	D	D	L	D	D	D	D	D	D
c.789T>A	p.N263K	Undefined	T	B	B	N	N	N	D	N	D	D	D	N
c.787A>C	p.N263H	Undefined	T	B	B	N	N	M	D	N	D	D	D	N
c.736A>T	p.M246L	Undefined	T	D	D	D	D	M	D	D	D	D	D	D
c.727A>G	p.M243V	Undefined	T	D	D	D	D	L	D	N	D	D	D	D
c.698A>G	p.H233R	Undefined	T	D	P	D	D	M	D	N	D	D	D	D
c.685T>C	p.C229R	Undefined	T	P	P	N	D	L	D	D	D	D	D	D
c.634T>A	p.F212I	Undefined	T	P	B	N	N	M	D	N	D	D	D	N
c.628A>T	p.N210Y	Undefined	T	B	B	N	N	L	D	N	D	D	D	N
c.625A>G	p.R209G	Undefined	T	B	B	N	N	L	D	N	D	D	D	N
c.562C>G	p.L188V	Undefined	T	B	P	N	N	L	D	N	D	D	D	D
c.560G>A	p.G187D	Undefined	T	B	B	D	D	L	D	N	D	D	.	D
c.542G>T	p.R181L	Undefined	T	P	P	D	D	L	D	N	D	D	D	D
c.541C>A	p.R181S	Undefined	T	D	P	D	D	L	D	N	D	D	D	D
c.532C>A	p.H178N	Undefined	T	D	D	D	D	L	D	D	D	D	D	D
c.497C>T	p.S166L	Undefined	T	B	B	N	D	L	D	D	D	D	D	D
c.431A>T	p.Q144L	Undefined	T	D	D	D	D	M	D	D	D	D	D	D
c.382C>A	p.P128T	Undefined	T	D	D	N	N	L	D	D	D	D	D	N
c.370T>G	p.C124G	Undefined	T	P	P	D	D	M	D	D	D	D	D	D
c.341T>C	p.L114S	Undefined	T	D	D	D	D	L	D	N	D	D	D	D
c.303A>T	p.K101N	Undefined	T	B	B	N	N	L	D	N	D	D	D	N
