# Supplementary material for: Comprehensive Identification of Deleterious TP53 Missense VUS Variants Based on Their Impact on TP53 Structural Stability
Source: Int J Mol Sci. 2021 Oct 20;22(21):11345. doi: 10.3390/ijms222111345 (PMC8583684; doi:10.3390/ijms222111345)
Supplement: Supplementary file 1 [file ijms-22-11345-s001.zip › Supplementary_table/Supplementary table 5.xlsx]

## Sheet: Sheet1
Supplementary table 5. Germline variants in 136 DDR genes in ClinVar (June 17, 2021)
A. Clinical classification
Clinvar classficaitons	Number	Rate (%)
Uncertain significance	43831	47.3526
Likely benign	21047	22.738
Pathogenic	13104	14.1568
Conflicting interpretations of pathogenicity	4328	4.67573
Benign	2950	3.18702
not provided	2933	3.16865
Likely pathogenic	2374	2.56474
Pathogenic/Likely pathogenic	1107	1.19594
Benign/Likely benign	887	0.958266
Other	21	0.0226873
Drug response	7	0.00756242
Risk factor	5	0.00540173
Association	5	0.00540173
Affects	1	0.00108035
Total	92563	100
B. Molecular classification of the 43,831 VUS variants
Type	Number	Rate (%)
Missense variant	37631	85.8548
Non-coding transcript variant	8435	19.2444
Intron variant	6551	14.946
5 prime UTR variant	3290	7.5061
Synonymous variant	729	1.66321
NA	691	1.57651
Inframe deletion	685	1.56282
3 prime UTR variant	674	1.53772
Frameshift variant	450	1.02667
Nonsense	273	0.622847
Inframe insertion	196	0.447172
Splice donor variant	182	0.415231
Splice acceptor variant	149	0.339942
Inframe indel	90	0.205334
Initiatior codon variant	80	0.182519
Stop lost	41	0.0935411
No sequence alteration	9	0.0205334
Genic upstream transcript variant	6	0.0136889
Total	43831	100
